# Supplementary material for: Retrospective Cohort Analysis of TyG, TyG-SI, and TyG-Lac Indices as Predictors of 360-Day Mortality in Critically Ill Ischemic Stroke Patients
Source: J Clin Med. 2026 Apr 1;15(7):2680. doi: 10.3390/jcm15072680 (PMC13073108; doi:10.3390/jcm15072680)
Supplement: Supplementary file 1 [file jcm-15-02680-s001.zip]

Archive with 1 entries (1 files):
- jcm-4155625-supplementary.pdf
